# Supplementary material for: Mechanisms of Transmission Ratio Distortion at Hybrid Sterility Loci Within and Between Mimulus Species
Source: G3 (Bethesda). 2017 Sep 20;7(11):3719–30. doi: 10.1534/g3.117.300148 (PMC5677164; doi:10.1534/g3.117.300148)
Supplement: Supplementary file 6 [file 3719TableS4.xlsx]

## Sheet: hms2
plant ID	M24	M119	M117-seq	M43	M8	M51	M262	M215	M216	M213	M218	M239	M126	M122	e193	TRD1 (G:H:N)	TRD2 (G:H:N)	TRD total	%nasutus (N) obs	%N exp	deviation	sample size	X^2	p-value
35_76	G				G	N	H					H		H	H	23:14:0		23:14:0	0	0.25	-0.25	37	19.503	<.0001
38_13	G				G	H	H	H	H		H	N		N	N	31:30:1		31:30:1	0.016129	0.25	-0.233871	62	20.612	<.0001
02_66	H				H	H	N	N	N		N	N		N	N	15:19:2		15:19:2	0.0555556	0.25	-0.194444	36	6.361	0.0416
20_77	G				G	H	H				H	H		H	N	16:26:4		16:26:4	0.0869565	0.25	-0.163043	46	4.709	0.0949
27_62	H				H	H	H	H	H		H	N		N	N	27:48:10	13:17:2	40:65:12	0.102564	0.25	-0.147436	117	9.458	0.0088
48_81	H				H	N	N	H	H		H	H		H	H	3:10:6	9:10:3	12:20:9	0.219512	0.25	-0.0304878	41
22_60	H	H	H	H	H	N	N	N	N	H	H	H	H	H	H	16:18:10		16:18:10	0.227273	0.25	-0.0227273	44
36_67	H				H	N	H					H		H	H	16:21:9	24:45:24	40:66:33	0.23741	0.25	-0.0125899	139
28_22	H	H	H	N	N	H	H							H	H	11:38:17		11:38:17	0.257576	0.25	0.00757576	66
12_34	H	H		H	H	N	N	H	H			H		H	H	18:16:14		18:16:14	0.291667	0.25	0.0416667	48
15_25	H				H	N	H				H	H		H	H	21:39:32	8:10:6	29:49:38	0.327586	0.25	0.0775862	116

## Sheet: hms1
plant ID	M51	hms2	e193	e370	e721	e431	e480	M24	hms1	M8	e323	e456	TRD1 (G:H:N)	TRD2 (G:H:N)	TRD3 (G:H:N)	TRD4 (G:H:N)	TRD total	% guttatus (G) obs	%G exp	deviation	N	X^2	p-value
02_66	H	N	N	G	H	H	H	H	H	H	N	N	21:15:0				21:15:0	0	0.25	-0.25	36	17.687	0.0001
5_26	N	N	N	N	N	N	N	N	H	H	H	H	24:15:1	15:15:1	12:23:0	26:30:1	77:83:3	0.0184049	0.25	-0.231595	163	50.138	<.0001
48_81	N	H	H					H	H	H			7:12:4	8:10:0			15:22:4	0.097561	0.25	-0.152439	41
23_51	N	H	H					H	H	H			5:24:9				5:24:9	0.13	0.25	-0.12	38
27_62	H	H	N					H	H	H			20:51:13	7:20:4			27:71:17	0.147826	0.25	-0.102174	115
15_49.9	N	N	N	H	H		H	H	N	N	N		7:32:7				7:32:7	0.152174	0.25	-0.0978261	46
20_80	N	N	N					H	N	N			21:50:18				21:50:18	0.202247	0.25	-0.0477528	89
31_07	H	H	N	H	H		H	H	H	H	H		19:51:18				19:51:18	0.204545	0.25	-0.0454545	88
10_46xSF#1_04	N	N	N	N	N		N	N	N	H	H	H	2:13:9	23:51:22			25:64:31	0.258333	0.25	0.00833333	120
36_67	N	H	H	H	H		H	H	H	H	H		5:34:9	24:39:32			29:73:41	0.286713	0.25	0.0367133	143
30_51	N	N	N	H	H		H	N	N	H	H		9:12:9				9:12:9	0.3	0.25	0.05	30
BN4 dbl het NIL#49-recent	H	H	H	N	N		N	H	H	H	H	H	0:112:88				0:112:88	0	0.25	-0.25	200	80.595	<.0001
19_09	H	H	N	H	H	H	H	H	H	H	G	G	0:59:34				0:59:34	0	0.25	-0.25	93	35.746	<.0001
31_87-recomb2016	N	N	H					H	H	H			0:33:37				0:33:37	0	0.25	-0.25	70	31.458	<.0001
20_76#23	N	N	N	G	G		G	N	N	H	H	H	1:33:38				1:33:38	0.0138889	0.25	-0.236111	72	25.938	<.0001
28_22-recomb2016	N	H	H					H	H	N			1:23:46				1:23:46	0.0142857	0.25	-0.235714	70	33.626	<.0001
25_77xSF#9	N	N	N	N	H	H	H	H	N	N	N	N	0:36:10	5:18:10			5:54:20	0.0632911	0.25	-0.186709	79	11.662	0.0029
15_25	N	H	H	H	H		H	H	H	H	N		13:58:47				13:58:47	0.110169	0.25	-0.139831	118	10.625	0.0049
BG4 dbl het NIL	H	H	H	G	H	H	H	H	H	H	H	H	31:77:59				31:77:59	0.185629	0.25	-0.0643713	167	4.826	0.0896
